# Supplementary material for: Exploring Energy Conservation in Sulphate‐Dependent Anaerobic Methane‐Oxidising Consortia Through Metabolic Modelling
Source: Environ Microbiol. 2025 Jul 24;27(7):e70156. doi: 10.1111/1462-2920.70156 (PMC12287890; doi:10.1111/1462-2920.70156)
Supplement: Supplementary file 2 — Data S2. Supporting Information. [file EMI-27-e70156-s001.xlsx]

## Sheet: readme
Supplementary Material S1
Table 1: Metabolites in ANME cells
Table 2: Metabolites in SRB cells
Table 3: Enzyme-catalyzed reactions in ANME
Table 4: Enzyme-catalyzed reactions in SRB
Table 5: Kinetic and thermodynamic parameters for ANME enzymes
Table 6: Kinetic and thermodynamic parameters for SRB enzymes
Table 7: General modeling parameters and assumptions

## Sheet: Metabolites_ANME
Metabolite name	Metabolite description	Metabolite formula	Mass balance equation	Unit	Initial concentration (mM)	Steady state concentration	Data source	Comment
adp[c]	ADP	C10H12N5O10P2	dC_adp[c]/dt = 0	mol/L-cytoplasm	1	1	1
atp[c]	ATP	C10H12N5O13P3	dC_atp[c]/dt = 0	mol/L-cytoplasm	10	10	1
ch4[c]	methane	CH4	dC_ch4[c] = J_ch4 + rho_protein*J_Mcr	mol/L-cytoplasm	10	9.99998		Assumed this study
ch4[e]	methane in the environment	CH4	dC_ch4[e] = 0	mol/L-environment	10	10		Assumed this study
co2[c]	CO2	CO2	dC_co2[c] = J_co2 + rho_protein*J_Fmd	mol/L-cytoplasm	10	10		Assumed this study
co2[e]	dissolved CO2 in the environment	CO2	dC_co2[e] = 0	mol/L-environment	10	10		Assumed this study
cob[c]	coenzyme-b	C11H19N1O7P1S1	dC_cob[c]/dt = rho_protein*(J_Hdr - J_Mcr)	mol/L-cytoplasm	0.83	0.0311122	2,3	Initial concentration based on coenzyme b moiety concentration determined for Methanothermobacter thermautotrophicus, and by taking intracellular volume at 1 uL/mg-dw.
com[c]	coenzyme-m	C2H5O3S2	dC_com[c]/dt = rho_protein*(J_Hdr - J_Mtr)	mol/L-cytoplasm	4.495	7.82883	4,5	Initial concentration based on coenzyme M moiety concentration and by assuming that Methanosarcina barkeri Fusaro has an intracellular volume of 3.2 ul/mg-dw.
f420-2[c]	coenzyme-ferredoxin-420-2-oxidized	C29H31N5O18P	dC_f420-2[c]/dt = rho_protein*(J_Fpo - J_Mtd - J_Mer )	mol/L-cytoplasm	0.53	0.186239	5,6	Initial concentration based on cofactor f420 moiety concentration and by assuming that Methanosarcina barkeri Fusaro has an intracellular volume of 3.2 ul/mg-dw.
f420-2h2[c]	coenzyme-ferredoxin-420-2-reduced	C29H34O18N5P1	dC_f420-2h2[c]/dt = rho_protein*(J_Mtd + J_Mer - J_Fpo)	mol/L-cytoplasm	0.53	0.873761	5,6	Initial concentration based on cofactor f420 moiety concentration and by assuming that Methanosarcina barkeri Fusaro has an intracellular volume of 3.2 ul/mg-dw.
fdox[c]	ferredoxin-oxidized-24Fe-4S	Fe8S8X	dC_fdox[c]/dt = rho_protein*(J_Rnf - J_Fmd)	mol/L-cytoplasm	0.07	0.00420405	3,7,8	Initial concentration based on ferredoxin moiety concentration of Methanothermobacter thermautotrophicus and by assuming 20% of dry weight content and 1 uL/mg-dw of intracellular volume.
fdred[c]	ferredoxin-reduced-24Fe-4S	Fe8S8X	dC_fdred[c]/dt = rho_protein*(J_Fmd - J_Rnf)	mol/L-cytoplasm	0.07	0.135796	3,7,8	Initial concentration based on ferredoxin moiety concentration of Methanothermobacter thermautotrophicus and by assuming 20% of dry weight content and 1 uL/mg-dw of intracellular volume.
formh4spt[c]	formyltetrahydrosarcinapterin	C36H49N7O20P1	dC_formh4spt[c]/dt = rho_protein*(J_Ftr + J_Mch)	mol/L-cytoplasm	3.8842	0.0381689	3,9	Initial concentration based on tetrahydrosarcinapterin moiety concentration, and by taking the intracellular volume of Methanosarcina barkeri MS at 1.8±0.04 ul/mg-dw.
formmfr(b)[c]	formylmethanofuran-b	C35H43N6O15	dC_formmfr(b)[c]/dt = -1*rho_protein*(J_Fmd + J_Ftr)	mol/L-cytoplasm	6.55	0.0142516	3,10	Initial concentration based on methanofuran moiety concentration.
h4spt[c]	tetrahydrosarcinapterin	C35H49N7O19P1	dC_h4spt[c]/dt = rho_protein*(J_Mtr - J_Ftr)	mol/L-cytoplasm	3.8842	5.78407	3,9	Initial concentration based on tetrahydrosarcinapterin moiety concentration, and by taking the intracellular volume of Methanosarcina barkeri MS at 1.8±0.04 ul/mg-dw.
h[c]	H in the cytoplasm	H	dC_h[c]/dt = 0	mol/L-cytoplasm	0.0001	0.0001	11
h[e]	H in the environment	H	dC_h[e]/dt = 0	mol/L-environment	0.0001	0.0001	11
h[m]	proton on the outside of the membrane	H	dM_h[m]/dt = V_cyto*rho_protein*(1.35055*J_Fpo +J_Mrp +2*J_Hdr - 3*J_Aha)	mol	7.58905e-06	8.55769e-06		Assumed this study.
hsfd[c]	heterodisulfide	C13H22N1O10P1S3	dC_hsfd[c]/dt = -1*rho_protein*(J_Hdr - J_Mcr)	mol/L-cytoplasm	0.83	1.62889	2,3	Initial concentration based on coenzyme b moiety concentration determined for Methanothermobacter thermautotrophicus, and by taking intracellular volume at 1 uL/mg-dw.
mcom[c]	methylcoenzyme-m	C3H7O3S2	dC_mcom[c]/dt = rho_protein*(J_Mtr - J_Mcr)	mol/L-cytoplasm	4.495	0.362287	4,5	Initial concentration based on coenzyme M moiety concentration and by assuming that Methanosarcina barkeri Fusaro has an intracellular volume of 3.2 ul/mg-dw.
menylh4spt[c]	methenyl-tetrahydrosarcinapterin	C36H48N7O19P1	dC_menylh4spt[c]/dt = rho_protein*(J_Mtd - J_Mch)	mol/L-cytoplasm	3.8842	0.244415	3,9	Initial concentration based on tetrahydrosarcinapterin moiety concentration, and by taking the intracellular volume of Methanosarcina barkeri MS at 1.8±0.04 ul/mg-dw.
mfr(b)[c]	methanofuran-b	C34H44N6O14	dC_mfr(b)[c]/dt = rho_protein*(J_Fmd + J_Ftr)	mol/L-cytoplasm	6.55	13.0857	3,10	Initial concentration based on methanofuran moiety concentration.
mh4spt[c]	N5-methyl-tetrahydrosarcinapterin	C36H51N7O19P1	dC_mh4spt[c]/dt = -1*rho_protein*(J_Mer + J_Mtr)	mol/L-cytoplasm	3.8842	13.2415	3,9	Initial concentration based on tetrahydrosarcinapterin moiety concentration, and by taking the intracellular volume of Methanosarcina barkeri MS at 1.8±0.04 ul/mg-dw.
mleneh4spt[c]	N5-N10-methylene-5-6-7-8-tetrahydrosarcinapterin	C36H49N7O19P1	dC_mleneh4spt[c]/dt = rho_protein*(J_Mer - J_Mtd)	mol/L-cytoplasm	3.8842	0.112883	3,9	Initial concentration based on tetrahydrosarcinapterin moiety concentration, and by taking the intracellular volume of Methanosarcina barkeri MS at 1.8±0.04 ul/mg-dw.
mphen[m]	methanophenazine-oxidized	C37N2O1H50	dC_mphen[m]/dt = rho_protein*V_cyto/V_mem*(J_Hdr + J_Fpo - J_Rnf)	mol/L-membrane	0.133134	0.133134		Determined this study.
mphenh2[m]	methanophenazine-reduced	C37N2O1H52	dC_mphenh2[m]/dt = -rho_protein*V_cyto/V_mem*(J_Hdr + J_Fpo - J_Rnf)	mol/L-membrane	33.3669	33.3669		Determined this study.
na1[c]	Sodium in the cytoplasm	Na	dC_na1[c]/dt = 0	mol/L-cytoplasm	50	50	13,14
na1[e]	Sodium cation in the environment	Na	dC_na1[e]/dt = 0	mol/L-environment	200	200	13,14
na[m]	Sodium cation on the outside of the membrane	Na	dM_na[m]/dt = V_cyto*rho_protein*(2*J_Rnf + 2*J_Mtr - J_Mrp)	mol	3.79452	4.27884		Assumed this study.
pi[c]	Phosphate	HO4P	dC_pi[c]/dt = 0	mol/L-cytoplasm	10	10	15
dphi	Membrane potential	Dy	dDy/dt = F*V_cyto*rho_protein/Cm*(1.35055*J_Fpo +2*J_Rnf+ 2*J_Mtr+2*J_Hdr -3*J_Aha)	Volt		0.206 V		Assumed this study.

## Sheet: Metabolites_SRB
Metabolite name	Metabolite description	Metabolite formula	Mass balance equation	Unit	Initial concentration (mM)	Steady state concentration	Data source	Comment
adp[c]	ADP	C10H12N5O10P2	dC_adp[c]/dt = 0	mol/L-cytoplasm	1	1	1
atp[c]	ATP	C10H12N5O13P3	dC_atp[c]/dt = 0	mol/L-cytoplasm	10	10	1
amp[c]	AMP	C10H14N5O7P	dC_amp[c]/dt = rho_protein * (J_Apr - J_Adk)	mol/L-cytoplasm	1	0.100067	16	Assumed this study.
aps[c]	adenosine-5′-phosphosulfate	C10H14N5O10PS	dC_aps[c]/dt = rho_protein * (J_Sat - J_Apr)	mol/L-cytoplasm	0.001	0.00328315	16	Assumed this study.
h[c]	H in the cytoplasm	H	dC_h[c]/dt = 0	mol/L-cytoplasm	0.0001	0.0001	11
h[e]	H in the environment	H	dC_h[e]/dt = 0	mol/L-environment	0.0001	0.0001	11
h[m]	proton on the outside of the membrane	H	dM_h[m]/dt = V_cyto*rho_protein*(1.98796*J_Apr + 2.01138* J_Dsr + 1.16234*J_Qrc + 0.96383* J_Ppa - 4*J_Atp - 0.671013* J_Sulp)	mol	7.58905e-06	2.67844		Assumed this study. Coeffficeints (i.e., 1.98796) are derived from optimized model simulations.
hs[c]	sulfide in the cytoplasm	HS	dC_hs[c]/dt = J_hs + rho_protein * J_Dsr	mol/L-cytoplasm	1	1.00002		Assumed this study.
hs[e]	sulfide in the environment	HS	dE_hs[e]/dt = 0	mol/L-environment	1	1		Assumed this study.
hs[m]	sulfide outside of the membrane	HS	dm_hs[m]/dt = 0	mol/L-membrane	1	1		Assumed this study.
mqox[m]	menequinone oxidized	C36H48O2	dC_mqox[m]/dt = rho_protein * (3 * J_Dsr + J_Apr - J_Qrc)	mol/L-membrane	6.95	0.0171926	16,17	Wing, B. A. & Halevy, I. Intracellular metabolite levels shape sulfur isotope fractionation during microbial sulfate respiration. Proc. Natl. Acad. Sci. U. S. A. 111, 18116–18125 (2014).
mqred[m]	menequinone reduced	C36H48O2	dC_mqred[m]/dt = rho_protein * (-3 * J_Dsr - J_Apr + J_Qrc)	mol/L-membrane	6.95	13.8828	16,17	Wing, B. A. & Halevy, I. Intracellular metabolite levels shape sulfur isotope fractionation during microbial sulfate respiration. Proc. Natl. Acad. Sci. U. S. A. 111, 18116–18125 (2014).
pi[c]	Phosphate	HO4P	dC_pi[c]/dt = 0	mol/L-cytoplasm	10	10	15
ppi[c]	Pyrophosphate	Na4P2O7	dC_ppi[c]/dt = rho_protein * (J_Sat - J_Ppa)	mol/L-cytoplasm	1	0.00585244		Assumed this study.
so3[c]	Sulfite	SO3	dC_so3[c]/dt = rho_protein * (J_Apr - J_Dsr)	mol/L-cytoplasm	0.001	1.12753	16
so4[e]	sulfate in the environment	SO4	dC_so4[e]/dt = 0	mol/L-environment	10	10	18	Assumed this study.
so4[c]	sulfate in the cytoplasm	SO4	dC_so4[c]/dt = rho_protein * (J_Sulp - J_Sat)	mol/L-membrane	0.64	262.523	19
so4[m]	sulfate outside of the membrane	SO4	dC_so4[m]/dt = J_so4t - rho_protein * J_Sulp	mol/L-cytoplasm	0.64	9.99995		Assumed this study.
tpicox[c]	type I cytochrome c3 oxidized	C34H34FeN4O4	dC_tpicox[c]/dt = rho_protein * (J_Qrc - 3 * J_Dsr - J_Apr)	mol/L-membrane	0.0220939	0.0220939		Determined this study.
tpicred[c]	type I cytochrome c3 reduced	C34H34FeN4O4	dC_tpicred[c]/dt = rho_protein * (3 * J_Dsr + J_Apr - J_Qrc)	mol/L-membrane	0.287906	0.287906		Determined this study.
dphi	Membrane potential	Dy	dDy/dt = F*V_cyto*rho_protein/Cm* V_cyto*rho_protein*(1.98796*J_Apr + 2.01138* J_Dsr + 1.16234*J_Qrc + 0.96383* J_Ppa - 4*J_Atp - 0.671013* J_Sulp)	Volt		0.129 V		Assumed this study. Coeffficeints (i.e., 1.98796) are derived from optimized model simulations.

## Sheet: Metabolic Reactions_ANME
Order	iMG746 Order	EC Classification	Enzyme abbreviation	Rxn name	Rxn description	Formula	Rate law	FS	FT	Q		Reference	Comments
1	126	n.a.	n.a.	CO2t	CO2 transporter via diffusion	co2[e] <=> co2[c]	J_co2 =4*PI*D_co2*r_ag/(V_cyto*n_cell)*(C_co2[e] - C_co2[c])	n.a.	n.a.	n.a.
2	n.a.	n.a.	n.a.	CH4t	CH4 diffusion	ch4[e] <=> ch4[c]	J_ch4 =4*PI*D_ch4*r_ag/(V_cyto*n_cell)*(C_ch4[e] - C_ch4[c])	n.a.	n.a.	n.a.
3	87	7.1.2.2	Aha	ATPS3r	ATP synthase three protons for one ATP	adp[c] + 3 h[e] + pi[c] <=> atp[c] + h2o[c] + 3 h[c]	J_Aha = k_Aha * phi_Aha * FS * FT	FS = C_adp[c]/(C_adp[c] + K_m,adp)*C_pi[c]/(C_pi[c] + K_m,pi)	FT = 1 - (Q_Aha/K_Aha)^(1/3)*exp(F*pmf/R/T)	Q_Aha = C_atp[c]/C_adp[c]/C_pi[c]		20
4	288	1.2.99.5	Fmd	FMFD_b_	formylmethanofuran dehydrogenase b	fdox[c] + formmfr(b)[c] + h2o[c] <=> co2[c] + fdred[c] + h[c] + mfr(b)[c]	J_Fmd = k_Fmd * phi_Fmd * FS * FT	FS = C_fdox[c]/(C_fdox[c] + K_m,fdox)*C_formmfr(b)[c]/(C_formmfr(b)[c] + K_m,formmfr(b))	FT = 1 - (Q_Fmd/K_Fmd)^(1/2)	Q_Fmd = C_co2[c]*C_fdred[c]*C_mfr(b)[c]/C_fdox[c]/C_formmfr(b)[c]		20	Reverse direction of the reaction in iMG746
5	274	1.1.98.4	Fpo	F4D	F420 Deydrogenase	f420-2h2[c] + h[c] + mphen[m] <=> f420-2[c] + 2 h[e] + mphenh2[m]	J_Fpo = k_Fpo * phi_Fpo * FS * FT	FS = C_f420-2h2[c]/( C_f420-2h2[c] + K_m,f420-2h2)*C_mphen[m]/(C_mphen[m] + K_m,mphen)	FT = 1 - (Q_Fpo/K_Fpo)^(1/2)*exp(F*pmf/R/T)	Q_Fpo = C_mphenh2[m]*C_f420-2[c]/C_mphen[m]/C_f420-2h2[c]		20
6	289	2.3.1.101	Ftr	FMFTSPFT_b_	formylmethanofuranH4SPT N formyltransferase b	formmfr(b)[c] + h4spt[c] + h[c] <=> formh4spt[c] + mfr(b)[c]	J_Ftr = k_Ftr * phi_Ftr * FS * FT	FS = C_formmfr(b)[c]/(C_formmfr(b)[c] + K_m,formmfr(b)[c])*C_h4spt[c]/(C_h4spt[c] + K_m,h4spt[c])	FT = 1 - (Q_Ftr/K_Ftr)	Q_Ftr = C_formh4spt[c]*C_mfr(b)[c]/C_formmfr(b)[c]*C_h4spt[c]		20
7	447	3.6.3.7/15	Mrp	NAt3_1	sodium proton antiporter HNA is 11	h[e] + na1[c] <=> h[c] + na1[e]	J_Mrp = k_Mrp * phi_Mrp * FS * FT	FS = M_na1[m]/(M_na1[m] + M_h[m])	FT = 1 - (Q_Mrp/K_Mrp)	Q_Mrp = C_na1[c]*M_h[m]/M_na1[m]/C_h[c]		20
8	368	1.8.98.1	Hdr	HDR	Heterodisulphide reductase	2 h[c] + hsfd[c] + mphenh2[m] -> cob[c] + com[c] + 2 h[e] + mphen[m]	J_Hdr = k_Hdr * phi_Hdr * FS * FT	FS = C_hsfd[c]/(C_hsfd[c] + K_m,hsfd[c])*C_mphenh2[m]/(C_mphenh2[m] + K_m,mphenh2)	FT = 1 -(Q_Hdr/K_Hdr)^(1/2)*exp(F*pmf/R/T)	Q_Hdr = C_cob[c]*C_com[c]*C_mphen[m]/C_hsfd[c]/C_mphenh2[m]		20
9	439	EC-3.5.4.27	Mch	MTSPC	Methenyl H4SPt cyclohydrolase	h2o[c] + menylh4spt[c] <=> formh4spt[c] + h[c]	J_Mch = k_Mch * phi_Mch * FS * FT	FS = C_menylh4spt[c]/(C_menylh4spt[c] + K_m,menylh4spt)	FT = 1 - (Q_Mch/K_Mch)	Q_Mch = C_formh4spt[c]/C_menylh4spt[c]		20	Reverse direction of the reaction in iMG746
10	419	EC-2.8.4.1	Mcr	MCR	Methyl coenzyme M reductase	cob[c] + mcom[c] -> ch4[c] + hsfd[c]	J_Mcr = k_Mcr * phi_Mcr * FS * FT	FS = C_cob[c]/(C_cob[c] + K_m,cob[c])*C_mcom[c]/(C_mcom[c] + K_m,mcom[c])	FT = 1 - (Q_Mcr/K_Mcr)^(1/2)	Q_Mcr = C_ch4[c]*C_hsfd[c]/C_cob[c]/C_mcom[c]		20
11	277	EC-1.5.99.11	Mer	F4MTSPR	coenzyme F420 dependent N 5 N 10 methenyltetrahydrosarcinapterin reductase	f420-2[c] + h[c] + mh4spt[c] <=> f420-2h2[c] + mleneh4spt[c]	J_Mer = k_Mer * phi_Mer * FS * FT	FS = C_f420-2[c]/K_m,f420-2/(1 + C_f420-2[c]/K_m,f420-2 + C_f420-2h2[c]/K_m,f420-2h2)*C_mh4spt[c]/(1 + C_mh4spt[c] + K_m,mh4spt[c])	FT = 1 - (Q_Mer/K_Mer)^(1/2)	Q_Mer = C_f420-2[c]*C_mh4spt[c]/C_f420-2h2[c]/C_mleneh4spt[c]		20	Reverse direction of the reaction in iMG746
12	276	EC-1.5.99.9	Mtd	F4MTSPD	coenzyme F420 dependent N 5 N 10 methenyltetrahydrosarcinapterin dehydrogenase	f420-2[c] + 2 h[c] + mleneh4spt[c] <=> f420-2h2[c] + menylh4spt[c]	J_Mtd = k_Mtd * phi_Mtd * FS * FT	FS = C_f420-2[c]/(C_f420-2[c] + K_m,f420-2)*C_mleneh4spt[c]/(C_mleneh4spt[c] + K_m,mleneh4spt)	FT = 1 - (Q_Mtd/K_Mtd)^(1/2)	Q_Mtd = C_f420-2h2[c]*C_menylh4spt[c]/C_f420-2[c]/C_mleneh4spt[c]		20	Reverse direction of the reaction in iMG746
13	689 & 690 & 710	2.1.1.86	Mtr	MTSPCMMT	Methyl-H4SPT: coenzyme M methyltransferase	h[c] + mh4spt[c] + com[c] + 2 na1[c] <=> h4spt[c] + 2 na1[e] +h[c] + mcom[c]	J_Mtr = k_Mtr * phi_Mtr * FS * FT	FS = C_mh4spt[c]/(C_mh4spt[c] + K_m,mh4spt[c])*C_com[c]/(C_com[c] + K_m,com[c])	FT = 1 - (Q_Mtr/K_Mtr)^(1/2)*exp(F*smf/R/T)	Q_Mtr = C_h4spt[c]*C_mcom[c]/C_mh4spt[c]/C_com[c]		20
14		7.2.1.2	Rnf	RNF	ferredoxin-NAD+ oxidoreductase (Na+-transporting)	fdred[c] + mphen[m] + 2 na1[e] <=> fdox[c] + mphenh2[m] + 2 na1[c]	J_Rnf=k_Rnf * phi_Rnf * FS * FT	FS = C_fdred[c]/( C_fdred[c] + K_m,fdred)*C_mphen[m]/(C_mphen[m] + K_m,mphen)	FT = 1 - (Q_Rnf/K_Rnf)^(1/2)*exp(F*smf/R/T)	Q_Rnf = C_mphenh2[m]*C_fdox[c]/C_mphen[m]/C_fdred[c]		20

## Sheet: Metabolic Reactions_SRB
Order	EC Classification	Enzyme abbreviation	Rxn name	Rxn description	Formula	Rate law	FS	FT	Q		Reference	Comments
1	n.a.	n.a.	HSt	sulfide diffusion	hs[env] <=> hs[m]	J_hs =4*PI*D_hs*r_ag/(V_cyto*n_cell)*(C_hs[e] - C_hs[c])	n.a.	n.a.	n.a.
2	n.a.	n.a.	SO4t	sulfate diffusion	so4[env] <=> so4[m]	J_so4 =4*PI*D_so4*r_ag/(V_cyto*n_cell)*(C_so4[e] - C_so4[c])	n.a.	n.a.	n.a.
3	7.1.2.2	ATP	ATPS4r	ATP synthase four protons for one ATP	adp[c] + 4 h[e] + pi[c] <=> atp[c] + h2o[c] + 4 h[c]	J_Atp = k_Atp * phi_Atp * FS * FT	FS = C_adp[c]/(C_adp[c] + K_m,adp)*C_pi[c]/(C_pi[c] + K_m,pi)	FT = 1 - (Q_Aha/K_Aha)^(1/4)*exp(F*pmf/R/T)	Q_Aha = C_atp[c]/C_adp[c]/C_pi[c]		16,21
4	2.7.4.3	ADK	AK	adenylate kinase	atp[c] + amp[c] <=> 2 adp[c]	J_Adk = k_Adk * phi_Adk * FS * FT	FS = C_amp[c]/(C_amp[c] + K_m,amp)*C_atp[c]/(C_atp[c] + K_m,atp)	FT = 1 - (Q_Adk/K_Adk)	Q_Adk = 2*C_adp[c]/C_atp[c]/C_amp[c]		16,21
5	1.8.99.2	APR	AprBA	dissimilatory APS reductase	aps[c] + mqred[m] + 2 h[c] <=> so3[c] + amp[c] + mqox[m] + 2 h[m]	J_Apr = k_Apr * phi_Apr * FS * FT	FS = C_aps[c]/(C_aps[c] + K_m,aps)*C_mqred[m]/(C_mqred[m]+K_m,mqred)	FT = 1 - (Q_Apr/K_Apr)^(1/2)*exp(F*pmf/R/T)	Q_Apr = C_so3[c]*C_amp[c]*C_mqox[m]/C_aps[c]/C_mqred[m]		16,21
6	1.8.99.5	DSR	DsrAB	dissimilatory sulfite reductase	so3[c] + 3 mqred[m] + 2h[c] <=> hs[c] + 3 mqox[m] + 2 h[m]	J_Dsr = k_Dsr * phi_Dsr * FS * FT	FS = C_so3[c]/(C_so3[c] + K_m,so3)*C_ mqred[m]/(C_mqred[m]+K_m,mqred)	FT = 1 - (Q_Dsr/K_Dsr)^(1/6) * exp(F*pmf/R/T)	Q_Dsr = C_hs[c]*3*C_mqox[m]/C_so3[c]/3*C_ mqred[m]		16,21
7	3.6.1.1	PPA	Ppase	pyrophosphatase	ppi[c] + h[c] = 2 pi[c] + h[m]	J_Ppa = k_Ppa * phi_Ppa * FS * FT	FS = C_ppi[c]/(C_ppi[c] + K_m,ppi)	FT = 1 - (Q_Ppa/K_Ppa)*exp(F*pmf/R/T)	Q_Ppa = C_pi[c]/C_ppi[c]		16,21
8	1.6.5.2	QRC	FlxABCD	quinone reductase complex	2 tpicred[m] + mqox[m] + 2 h[c] = 2 tpicox [m] + mqred[m] + 2 h[m]	J_Qrc = k_Qrc * phi_Qrc * FS * FT	FS = C_tpicred[m]/(C_tpicred[m] + K_m,tpicred)*C_ mqox[m]/(C_mqox[m]+K_m,mqox)	FT = 1 - (Q_Qrc/K_Qrc)^(1/2) * exp(F*pmf/R/T)	Q_Qrc = 2*C_tpicox [m]*C_mqred[m]/2*C_tpicred[m]/C_ mqox[m]		16,21
9	2.7.7.4	SAT	ATPS	sulfate adenylyl transferase	so4[c] + atp[c] <=> aps[c] + ppi[c]	J_Sat = k_Sat * phi_Sat * FS * FT	FS = C_so4[c]/(C_so4[c] + K_m,so4)*C_atp[c]/(C_atp[c]+K_m,atp)	FT = 1- (Q_Sat/K_Sat)	Q_Sat = C_aps[c]*C_ppi[c]/C_so4[c]/C_atp[c]		16,21
10	7.3.2.3	SULP	Sultr	sulfate permease symporter	so4[m] + h[m] <=> so4[c] + h[c]	J_Sulp = k_Sulp * phi_Sulp * FS * FT	FS = C_so4[c]/(C_so4[c] + K_m,so4)	FT = 1- (Q_Sulp/K_Sulp)*exp(F*pmf/R/T)	Q_Sulp = C_so4[c]/C_so4[m]		16,21

## Sheet: Reaction parameters_ANME
Order	Enzyme/Rxn	Parameter	Value	Unit	Source organism	T (oC)	pH	Reference	Comment
1	MEOHt2	D_meoh	8.4e-06	cm^2/s	n.a.
1	CO2t	D_co2	1e-05	cm^2/s	n.a.	25	8	22
2	CH4t	D_ch4	8.7e-06	cm^2/s	n.a.	4		23
3	Aha	k_Aha	0.000215	mol/g-protein/s	Escherichia coli			24	k_Aha is calculated from a turnover number of 400 s-1 and a molecular weight of 420 kDa.
3	Aha	K_m,adp	0.1	mM	Escherichia coli			25
3	Aha	K_m,pi	4.2	mM	Escherichia coli			25
3	Aha	log10(K_Aha)	-5.5711					26
5	AcDh	k_AcDh	0.0042	mol/g-protein/s	M. thermophila	56	7.6	Karrasch, M., BÖRner, G., Enssle, M. & Thauer, R. K. The molybdoenzyme formylmethanofuran dehydrogenase from Methanosarcina barkeri contains a pterin cofactor. European Journal of Biochemistry 194, 367-372, doi:10.1111/j.1432-1033.1990.tb15627.x (1990).
5	AcDh	K_m,accoa	0.2	mM	M. thermophila	35	6
5	AcDh	log10(K_AcDh)	-7.5378
6	Ech	k_Ech	0.00083	mol/g-protein/s	M. barkeri	37	7.6
6	Ech	K_m,fdox	0.001	mM	M. barkeri	37	7.6
6	Ech	K_m,fdred	0.0075	mM	M. barkeri	37	7.6
6	Ech	K_m,h2	1e-05	mM	Clostridium acetobutylicum	35	7
6	Ech	log10(K_Ech)	3.648
4	Fmd	k_Fmd	0.0029167	mol/g-protein/s	M. barkeri	37	7	27
4	Fmd	K_m,fdox	0.02	mM	M. barkeri	37	7	27
4	Fmd	K_m,formmfr(b)	0.01	mM	M. barkeri	37	7	27
4	Fmd	log10(K_Fmd)	2.503					26,28	Thauer, R. K. Energy metabolism of methanogenic bacteria. Biochimica et Biophysica Acta (BBA) - Bioenergetics 1018, 256-259, doi:10.1016/0005-2728(90)90261-2 (1990).
5	Fpo	k_Fpo	0.00018833	mol/g-protein/s	M. mazei	25	7	29
5	Fpo	K_m,f420-2h2	0.007	mM	M. mazei	37	7	12
5	Fpo	K_m,mphen	0.035	mM	M. mazei	25	7	29
5	Fpo	log10(K_Fpo)	6.5924					30,31	Tietze, M. et al. Redox potentials of methanophenazine and CoB-S-S-CoM, factors involved in electron transport in methanogenic archaea. ChemBioChem 4, 333-335, doi:10.1002/cbic.200390053 (2003).
9	Frh	k_Frh	0.0037	mol/g-protein/s	M. barkeri	37	7.2
9	Frh	K_m,h2	0.003	mM	M. barkeri	37	7.2
9	Frh	K_m,f420-2	0.029	mM	M. barkeri	37	7.2
9	Frh	log10(K_Frh)	4.9327
6	Ftr	k_Ftr	0.062	mol/g-protein/s	M. barkeri	37	7	32
6	Ftr	K_m,formmfr(b)	0.06	mM	M. barkeri	37	7	32
6	Ftr	K_m,h4spt	0.4	mM	M. barkeri	37	7	32
6	Ftr	log10(K_Ftr)	0.7708					33
7	Mrp	k_Mrp	0.0024	mol/g-protein/s				34,35	k_Mrp is calculated by assuming a turnover rate of 500 1/s and a molecular weight of 210 kDa.
7	Mrp	log10(K_Mrp)	0						Assigned by this study.
8	Hdr	k_Hdr	0.002315	mol/g-protein/s	M. barkeri	37	7	37	k_Hdr is calculated from the apparent rate constant by accounting for the presence of 0.5 mM the heterodisulfide of coenzyme M and N-7-mercaptoheptanoylthreonine phosphate (CoM-S-S-HTP) and a Km value of 0.4 mM.
8	Hdr	K_m,hsfd	0.144	mM	M. thermophile	25	7.6	38
8	Hdr	K_m,mphenh2	0.092	mM	M. thermophila	25	7.6	38
8	Hdr	log10(K_Hdr)	0.7438					31
9	Mch	k_Mch	0.14058	mol/g-protein/s	M. barkeri	37	7.8	39	Vmax_cal, Brömmelstroet et al (1990)JBacteriol172_564-71, menylh4spt has a concentration of 33.636 umolal in essay
9	Mch	K_m,menylh4spt	0.57	mM	M. barkeri	37	7.8	39
9	Mch	log10(K_Mch)	-0.8059					30
10	Mcr	k_Mcr	0.0005	mol/g-protein/s	M. thermophila	60	7	44	Purification from H2-reduced cells; 100% ammonium-sulfate pellet (sp activity is 20.1 U/mg, which is close to 30 U/mg and corresponds with used k_cat value)
10	Mcr	K_m,mcom	5	mM	M. marburgensis	65	7.6	45
10	Mcr	K_m,cob	0.059	mM	M. thermophila	55	6.5	40
10	Mcr	log10(K_Mcr)	2.9234					41
11	Mer	k_Mer	0.0033	mol/g-protein/s	M. barkeri	37	7	42
11	Mer	K_m,mh4spt	0.25	mM	M. barkeri	37	7	42
11	Mer	K_m,mleneh4spt	0.015	mM	M. barkeri	55	7.7	43
11	Mer	K_m,f420-2	0.04	mM	M. barkeri	37	7	42
11	Mer	K_m,f420-2h2	0.012	mM	M. barkeri	55	7.7	43
11	Mer	log10(K_Mer)	-1.3523					30,46
12	Mtd	k_Mtd	0.067	mol/g-protein/s	M. Thermoautotrophican	37	7	42
12	Mtd	K_m,f420-2	0.025	mM	M. barkeri	37	7	33
12	Mtd	K_m,mleneh4spt	0.006	mM	M. barkeri	37	7	42
12	Mtd	log10(K_Mtd)	1.0142					30,46
13	Mtr	k_Mtr	0.00017	mol/g-protein/s	M. mazei	37	6.9	47
13	Mtr	K_m,mh4spt	0.05	mM	M. barkeri	37	7	48
13	Mtr	K_m,com	0.25	mM	M. barkeri	37	7	48
13	Mtr	log10(K_Mtr)	5.2032					28
19	Vht	k_Vht	0.002	mol/g-protein/s	M. barkeri	37	7.8
19	Vht	K_m,h2	1e-05	mM					Assumed a K_m,h2 value of Ech
19	Vht	K_m,mphen	0.035	mM					Assumed a K_m,mphen value of Fpo
19	Vht	log10(K_Vht)	11.5251
14	Rnf	k_Rnf	0.00661667	mol/g-protein/s	Pseudomonas sp.	30	7.2	49
14	Rnf	K_m,mphen	3.5e-05	mM	R. triatomae	37	7.2	50
14	Rnf	K_m,fdred	5.3e-09	mM	Mycobacterium sp.	30	8.6	51
14	Rnf	log10(K_Rnf)	7.87697					26,31

## Sheet: Reaction parameters_SRB
Order	Enzyme/Rxn	Parameter	Value	Unit	Source organism	T (oC)	pH	Reference	Comment
1	MEOHt2	D_meoh	8.4e-06	cm^2/s	n.a.
1	HSt	D_hs	1.53e-05	cm^2/s	n.a.	35		52
2	SO4t	D_so4	5.6e-06	cm^2/s	n.a.	4		23
3	Adk	k_Adk	0.0336667	mol/g-protein/s	D. gigas	4	7.6	53
3	Adk	k_m,amp	0.04	mM	D. gigas	37	7.6	54	Co2+ -AK protein
3	Adk	k_m,atp	0.049	mM	D. gigas	37	7.6	54	Co2+ -AK protein
3	Adk	log10(K_Adk)	0						Assigned by this study.
	Apr		k
	Apr	APS	K1
	Apr	mqred	K2
	Apr		n
	Atp_4H		k
	Atp_4H	ADP	K1
	Atp_4H	Pi	K2
	Dsr		k
4	Apr	k_Apr	0.000216667	mol/g-protein/s	D. desulfuricans	25	7.6	55
4	Apr	k_m,aps	0.019	mM	D. vulgaris	4	7.5	56
4	Apr	k_m,mqred	0.004	mM	e. coli	30	7	57	MQ1H2-fumarate reductase reaction was assayed at pH 7.0.
4	Apr	log10(K_Apr)	-0.473294					26
5	Atp	k_Atp	0.00095	mol/g-protein/s	Bacillus sp.			58
5	Atp	k_m,adp	0.1	mM	Escherichia coli			25
5	Atp	k_m,pi	4.2	mM	Escherichia coli			25
5	Atp	log10(K_Atp)	-5.5711					26	(from m barkeri)
6	Dsr	k_Dsr	0.00116667	mol/g-protein/s	A. fulgidus	85	7	59
6	Dsr	k_m,so3	0.012	mM	e. coli	55	7.8	60
			0	mM
6	Dsr	k_m,mqred	0.004	mM	e. coli	30	7	57	MQ1H2-fumarate reductase reaction was assayed at pH 7.0.
6	Dsr	log10(K_Dsr)	4.2597					61
7	Ppa	k_Ppa	0.00533333	mol/g-protein/s	D. desulfricans	30	6	62
7	Ppa	k_m,ppi	1.2	mM	D. desulfricans	30	6	62
7	Ppa	log10(K_Ppa)	3.8017		A. fulgidus			61
8	Qrc	k_Qrc	0.00781667	mol/g-protein/s	P. denitrificans strain.			63
8	Qrc	k_m,tpicred	0.0008	mM	d vulgaris	25	7.3	64
8	Qrc	k_m,mqox	0.004	mM	d vulgaris	25	7.3	64
8	Qrc	log10(K_Qrc)	9.73654					26	Venceslau, S. S., Lino, R. R. & Pereira, I. A. C. The Qrc membrane complex, related to the alternative complex III, is a menaquinone reductase involved in sulfate respiration. J. Biol. Chem. 285, 22774–22783 (2010).
9	Sat	k_Sat	0.000481667	mol/g-protein/s	D. gigas	4	7.6	53
9	Sat	k_m,so4in	3.13	mM	D. sp. Rod-9	25	8	65
9	Sat	k_m,atp	0.78	mM	T. denitrificans	30	8	66	Michaelis constant for MgATP at saturating SO4
9	Sat	log10(K_Sat)	-8.12889		A. fulgidus	22	8	61
10	Sulp	k_Sulp	0.00333333	mol/g-protein/s	M. tuberculosis			67	Assumed value
10	Sulp	k_m,so4out	0.004	mM	M. tuberculosis	20-22	7	67	Mycobacterium tuberculosis , Brenda-Enzyme
10	Sulp	log10(K_Sulp)	0						Assigned by this study.

## Sheet: Other parameters
Parameter	Description	Value	unit	Source	Comment
Physicochemical parameter
R	Gas constant	8.3145	J/mol/K		Standard physicochemical constant
F	Faraday constant	96485	C/mol		Standard physicochemical constant
T	Temperature	298.15	Kelvin		Assuming room temperature
Structure parameter
r_cell_anme	ANME cell radius	0.25	um	68,69	Average cell radius calculated from 1/2 average cell diameter
r_cell_srb	SRB cell radius	0.2	um	68,69	Average cell radius calculated from 1/2 average cell diameter
r_ag	Aggregate radius	1.65	um		Calculated from cell radius and average layers in consotrium
b	Membrane thickness	5	nm	70
V_cyto_anme	Cytoplasm volume	6.54498e-17	L		Calculated from cell radius by this study.
V_cyto_srb	Cytoplasm volume	3.35103e-17	L		Calculated from cell radius by this study.
V_mem_anme	Membrane volume	3.92699e-15	L		Calculated from cell radius by this study.
V_mem	Membrane volume	2.51327e-15	L		Calculated from cell radius by this study.
n_cell_anme	ANME cells in consortium	72		68,69	Assuming average size consortium
n_cell_srb	SRB cells in consortium	234		68,69	Assuming average size consortium
Physiological parameter
Cm	Membrane capacitance	1.257e-13	farad	71	Calculated from the specific capacitance of 0.01 farad/m^2 and and the membrane surface area
rho_dw	Dry weight density	0.242	g/mL	8,20
f_prot	Protein fraction in dry weight	0.63		20
rho_protein	Protein density	152.46	g/L		Calculated from cell dry weight density and fraction of proteins in dry weight
phi_max	Sum of the proteome fractions of the M and G sectors	0.48		70
k_G	Rate coefficient of the growth-related proteome fraction	5.3	1/d		Calculated from the specific growth rate and the proteome fraction of G sector, i.e., 0.18, of laboratory cultures; see laboratory observations.

## Sheet: References
new	Reference
1	Santos, H. et al. In vivo 31P- and 13C-NMR studies of ATP synthesis and methane formation by Methanosarcina barkeri. European Journal of Biochemistry 180, 421-427, doi:10.1111/j.1432-1033.1989.tb14663.x (1989).
2	de Poorter, L. M. I., Geerts, W. G., Theuvenet, A. P. R. & Keltjens, J. T. Bioenergetics of the formyl-methanofuran dehydrogenase and heterodisulfide reductase reactions in Methanothermobacter thermautotrophicus. European Journal of Biochemistry 270, 66-75, doi:10.1046/j.1432-1033.2003.03362.x (2003).
3	Jarrell, K. F., Sprott, G. D. & Matheson, A. T. Intracellular potassium concentration and relative acidity of the ribosomal proteins of methanogenic bacteria. Canadian Journal of Microbiology 30, 663-668, doi:10.1139/m84-099 (1984).
4	Elias, D. A., Krumholz, L. R., Tanner, R. S. & Suflita, J. M. Estimation of methanogen biomass by quantitation of coenzyme M. Applied and Environmental Microbiology 65, 5541-5545 (1999).
5	Blaut, M. & Gottschalk, G. Protonmotive force driven synthesis of ATP during methane formation from molecular hydrogen and formaldehyde or carbon dioxide in Methanosarcina barkeri. FEMS Microbiology Letters 24, 103-107 (1984).
6	Heine-Dobbernack, E., Schoberth, S. M. & Sahm, H. Relationship of intracellular coenzyme F420 content to growth and metabolic activity of Methanobacterium bryantii and Methanosarcina barkeri. Applied and Environmental Microbiology 54, 454-459 (1988).
7	Hatchikian, E. C. et al. Isolation, characterization, and biological activity of the Methanococcus thermolithotrophicus ferredoxin. Journal of Bacteriology 171, 2384-2390 (1989).
8	Bratbak, G. & Dundas, I. Bacterial dry matter content and biomass estimations. Applied and Environmental Microbiology 48, 755-757 (1984).
9	Gorris, L. & van der Drift, C. in Biology of Anaerobic Bacteria. (eds Dubourguier HC et al.) 144-150 (Elsevier Science Publishers, 1986).
10	de Poorter, L. M. I. Regulation of the hydrogen metabolism in Methanothermobacter thermoautotrophicus Ph.D. thesis, Radboud University Nijmegen, (2002).
11	Müller, V., Blaut, M. & Gottschalk, G. The transmembrane electrochemical gradient of Na+ as driving force for methanol oxidation in Methanosarcina barkeri. European Journal of Biochemistry 172, 601-606, doi:10.1111/j.1432-1033.1988.tb13931.x (1988).
12	Abken, H.-J. et al. Isolation and characterization of methanophenazine and function of phenazines in membrane-bound electron transport of Methanosarcina mazei Gö1. Journal of Bacteriology 180, 2027-2032 (1998).
13	Peinemann, S., Muller, V., Blaut, M. & Gottschalk, G. Bioenergetics of methanogenesis from acetate by Methanosarcina barkeri. Journal of Bacteriology 170, 1369-1372 (1988).
14	Müller, V., Blaut, M. & Gottschalk, G. Generation of a transmembrane gradient of Na+ in Methanosarcina barkeri. European Journal of Biochemistry 162, 461-466, doi:10.1111/j.1432-1033.1987.tb10624.x (1987).
15	Tran, Q. H. & Unden, G. Changes in the proton potential and the cellular energetics of Escherichia coli during growth by aerobic and anaerobic respiration or by fermentation. European Journal of Biochemistry 251, 538-543, doi:10.1046/j.1432-1327.1998.2510538.x (1998).
16	Wing, B. A. & Halevy, I. Intracellular metabolite levels shape sulfur isotope fractionation during microbial sulfate respiration. Proc. Natl. Acad. Sci. U. S. A. 111, 18116–18125 (2014).
17	Nitzschke, A. & Bettenbrock, K. All three quinone species play distinct roles in ensuring optimal growth under aerobic and fermentative conditions in E. coli K12. PLoS One 13, 1–18 (2018).
18	Alperin, M. J. & Hoehler, T. M. Anaerobic methane oxidation by archaea/sulfate-reducing bacteria aggregates: 1. Thermodynamic and physical constraints. Am. J. Sci. 309, 869–957 (2009).
19	Cypionka, H. Characterization of sulfate transport in Desulfovibrio desulfuricans. Arch. Microbiol. 152, 237–243 (1989).
20	Gonnerman, M. C., Benedict, M. N., Feist, A. M., Metcalf, W. W. & Price, N. D. Genomically and biochemically accurate metabolic reconstruction of Methanosarcina barkeri Fusaro, iMG746. Biotechnology Journal 8, 1070-1079, doi:10.1002/biot.201200266 (2013).
21	Skennerton, C. T. et al. Methane-Fueled Syntrophy through Extracellular Electron Transfer: Uncovering the Genomic Traits Conserved within Diverse Bacterial Partners of Anaerobic Methanotrophic Archaea. MBio 8, (2017).
22	Poisson, A. & Papaud, A. Diffusion coefficients of major ions in seawater. Mar. Chem. 13, 265–280 (1983).
23	Iversen, N. & Jørgensen, B. B. Diffusion coefficients of sulfate and methane in marine sediments: Influence of porosity. Geochim. Cosmochim. Acta 57, 571–578 (1993).
24	Fillingame, R. H. & Foster, D. L. [55] Purification of F1F0 H+-ATPase from Escherichia coli. in vol. 126 545–557 (1986).
25	Iino, R., Hasegawa, R., Tabata, K. V. & Noji, H. Mechanism of inhibition by C-terminal α-helices of the ϵ subunit of Escherichia coli FoF1-ATP Synthase. Journal of Biological Chemistry 284, 17457-17464, doi:10.1074/jbc.M109.003798 (2009).
26	Thauer, R. K., Jungermann, K. & Decker, K. Energy conservation in chemotrophic anaerobic bacteria. Bacteriological Reviews 41, 100-180 (1977).
27	Karrasch, M., BÖRner, G., Enssle, M. & Thauer, R. K. The molybdoenzyme formylmethanofuran dehydrogenase from Methanosarcina barkeri contains a pterin cofactor. European Journal of Biochemistry 194, 367-372, doi:10.1111/j.1432-1033.1990.tb15627.x (1990).
28	Thauer, R. K. Energy metabolism of methanogenic bacteria. Biochimica et Biophysica Acta (BBA) - Bioenergetics 1018, 256-259, doi:10.1016/0005-2728(90)90261-2 (1990).
29	Abken, H. J. & Deppenmeier, U. Purification and properties of an F420H2 dehydrogenase from Methanosarcina mazei Gö1. FEMS Microbiology Letters 154, 231-237 (1997).
30	Thauer, R. K., Hedderich, R. & Fischer, R. in Methanogenesis - Ecology, Physiology, Biochemistry and Genetics (ed James G. Ferry) 209-252 (Chapman & Hall, 1993).
31	Tietze, M. et al. Redox potentials of methanophenazine and CoB-S-S-CoM, factors involved in electron transport in methanogenic archaea. ChemBioChem 4, 333-335, doi:10.1002/cbic.200390053 (2003).
32	Breitung, J. & Thauer, R. K. Formylmethanofuran:tetrahydromethanopterin formyltransferase from Methanosarcina barkeri. Identification of N5-formyltetrahydromethanopterin as the product. FEBS Letters 275, 226-230, doi:10.1016/0014-5793(90)81477-6 (1990).
33	Shima, S. & Thauer, R. K. Tetrahydromethanopterin-specific enzymes from Methanopyrus kandleri. Methods in Enzymology 331, 317 (2001).
34	Taglicht, D., Padan, E. & Schuldiner, S. Overproduction and purification of a functional Na+/H+ antiporter coded by nhaA (ant) from Escherichia coli. Journal of Biological Chemistry 266, 11289-11294 (1991).
35	Kajiyama, Y., Otagiri, M., Sekiguchi, J., Kosono, S. & Kudo, T. Complex formation by the mrpABCDEFG gene products, which constitute a principal Na+/H+ antiporter in Bacillus subtilis. Journal of Bacteriology 189, 7511-7514, doi:10.1128/jb.00968-07 (2007).
36	Vidová, M., Bobáľová, J. & Smigáň, P. Harmaline-resistant mutant of Methanothermobacter thermautotrophicus with a lesion in Na(+)/H(+) antiport. General Physiology and Biophysics 30 Spec No, S54-60, doi:10.4149/gpb_2011_si1_54 (2011).
37	Heiden, S., Hedderich, R., Setzke, E. & Thauer, R. K. Purification of a two-subunit cytochrome-b-containing heterodisulfide reductase from methanol-grown Methanosarcina barkeri. European Journal of Biochemistry 221, 855-861, doi:10.1111/j.1432-1033.1994.tb18800.x (1994).
38	Murakami, E., Deppenmeier, U. & Ragsdale, S. W. Characterization of the intramolecular electron transfer pathway from 2-hydroxyphenazine to the heterodisulfide reductase from Methanosarcina thermophila. Journal of Biological Chemistry 276, 2432-2439, doi:10.1074/jbc.M004809200 (2001).
39	te Brömmelstroet, B. W. et al. Purification and properties of 5,10-methenyltetrahydromethanopterin cyclohydrolase from Methanosarcina barkeri. Journal of Bacteriology 172, 564-571 (1990).
40	Jablonski, P. E. & Ferry, J. G. Purification and properties of methyl coenzyme M methylreductase from acetate-grown Methanosarcina thermophila. Journal of Bacteriology 173, 2481-2487 (1991).
41	Shima, S. & Thauer, R. K. Methyl-coenzyme M reductase and the anaerobic oxidation of methane in methanotrophic Archaea. Current Opinion in Microbiology 8, 643-648, doi:10.1016/j.mib.2005.10.002 (2005).
42	te Brömmelstroet, B. W. J., Geerts, W. J., Keltjens, J. T., Drift, C. v. d. & Vogels, G. D. Purification and properties of 5,10-methylenetetrahydromethanopterin dehydrogenase and 5,10-methylenetetrahydromethanopterin reductase, two coenzyme F420-dependent enzymes, from Methanosarcina barkeri. Biochimica et Biophysica Acta (BBA) - Protein Structure and Molecular Enzymology 1079, 293-302, doi:10.10…
43	Ma, K. & Thauer, R. K. N5, N10-Methylenetetrahydromethanopterin reductase from Methanosarcina barkeri. FEMS Microbiology Letters 70, 119-124, doi:10.1111/j.1574-6968.1990.tb13963.x (1990).
44	Rospert, S., Böcher, R., Albracht, S. P. J. & Thauer, R. K. Methyl‐coenzyme M reductase preparations with high specific activity from H 2 ‐preincubated cells of Methanobacterium thermoautotrophicum. FEBS Lett. 291, 371–375 (1991).
45	Goenrich M, Mahlert F, Duin EC, Bauer C, Jaun B, Thauer RK. Probing the reactivity of Ni in the active site of methyl-coenzyme M reductase with substrate analogues. J Biol Inorg Chem. 2004 Sep;9(6):691-705. doi: 10.1007/s00775-004-0552-1. Epub 2004 Jun 15. PMID: 15365904.
46	Keltjens, J. T. et al. 5-Formyl-5,6,7,8-tetrahydromethanopterin is the intermediate in the process of methanogenesis in Methanosarcina barkeri. BioFactors (Oxford, England) 3, 249-255 (1992).
47	Lienard, T., Becher, B., Marschall, M., Bowien, S. & Gottschalk, G. Sodium ion translocation by N5-methyltetrahydromethanopterin: coenzyme M methyltransferase from Methanosarcina mazei Gö1 reconstituted in ether lipid liposomes. European Journal of Biochemistry 239, 857-864, doi:10.1111/j.1432-1033.1996.0857u.x (1996).
48	Fischer, R., Gärtner, P., Yeliseev, A. & Thauer, R. K. N 5-Methyltetrahydromethanopterin: coenzyme M methyltransferase in methanogenic archaebacteria is a membrane protein. Archives of Microbiology 158, 208-217, doi:10.1007/bf00290817 (1992).
49	Haigler, B. E. & Gibson, D. T. Purification and properties of NADH-ferredoxinNAP reductase, a component of naphthalene dioxygenase from Pseudomonas sp. strain NCIB 9816. J. Bacteriol. 172, 457–464 (1990).
50	Ke, X. et al. Characterization of a novel CYP51 from Rhodococcus triatomae and its NADH-ferredoxin reductase-coupled application in lanosterol 14α-demethylation. Process Biochem. 62, 59–68 (2017).
51	Sielaff, B. & Andreesen, J. R. Kinetic and binding studies with purified recombinant proteins ferredoxin reductase, ferredoxin and cytochrome P450 comprising the morpholine mono‐oxygenase from Mycobacterium sp. strain HE5. FEBS J. 272, 1148–1159 (2005).
52	Haimour, N. & Sandall, O. C. Molecular diffusivity of hydrogen sulfide in water. J. Chem. Eng. Data 29, 20–22 (1984).
53	Gavel, O. Y. et al. A new type of metal-binding site in cobalt- and zinc-containing adenylate kinases isolated from sulfate-reducers Desulfovibrio gigas and Desulfovibrio desulfuricans ATCC 27774. J. Inorg. Biochem. 102, 1380–1395 (2008).
54	Kladova, A. V. et al. Zinc-, cobalt- and iron-chelated forms of adenylate kinase from the Gram-negative bacterium Desulfovibrio gigas. Int. J. Biol. Macromol. 45, 524–531 (2009).
55	Fritz, G., Büchert, T., Huber, H., Stetter, K. O. & Kroneck, P. M. H. Adenylylsulfate reductases from archaea and bacteria are 1:1 αβ-heterodimeric iron-sulfur flavoenzymes - High similarity of molecular properties emphasizes their central role in sulfur metabolism. FEBS Lett. 473, 63–66 (2000).
56	Bramlett, R. N. & Peck, H. D. Some physical and kinetic properties of adenylyl sulfate reductase from Desulfovibrio vulgaris. J. Biol. Chem. 250, 2979–2986 (1975).
57	Maklashina, E. et al. Differences in protonation of ubiquinone and menaquinone in fumarate reductase from Escherichia coli. J. Biol. Chem. 281, 26655–26664 (2006).
58	Chaban, Y. L. et al. Structural characterization of an ATPase active F1-/V 1-ATPase (α3β3EG) hybrid complex. J. Biol. Chem. 279, 47866–47870 (2004).
59	Dahl, C., Kredich, N. M., Deutzmann, R. & Truper, H. G. Dissimilatory sulphite reductase from Archaeoglobus fulgidus: Physico-chemical properties of the enzyme and cloning, sequencing and analysis of the reductase genes. J. Gen. Microbiol. 139, 1817–1828 (1993).
60	Santos, A. A. et al. A protein trisulfide couples dissimilatory sulfate reduction to energy conservation. Science (80-. ). 350, 1541–1545 (2015).
61	Dahl, C., Speich, N. & Trüper, H. G. Enzymology and molecular biology of sulfate reduction in extremely thermophilic archaeon Archaeoglobus fulgidus. Methods Enzymol. 243, 331–349 (1994).
62	WARE, D. A. & POSTGATE, J. R. Physiological and Chemical Properties of a Reductant-activated Inorganic Pyrophosphatase from Desulfovibrio desulfuricans. J. Gen. Microbiol. 67, 145–160 (1971).
63	Dadak, V. & Holik, M. Electrostatic attraction between cytochrome bc 1 and cytochrome c affects kinetics of cytochrome c reduction. Biochem. 73, 870–880 (2008).
64	Venceslau, S. S., Lino, R. R. & Pereira, I. A. C. The Qrc membrane complex, related to the alternative complex III, is a menaquinone reductase involved in sulfate respiration. J. Biol. Chem. 285, 22774–22783 (2010).
65	Kushkevych, I. V, Antonyak, L. & Bartoš, M. Kinetic properties of adenosine triphosphate sulfurylase of intestinal sulfate-reducing bacteria The investigation of specific activity of ATP sulfurylase and kinetic properties of the enzyme in cell. Biochem. J vol. 86 (2014).
66	Gay, S. C., Fribourgh, J. L., Donohoue, P. D., Segel, I. H. & Fisher, A. J. Kinetic properties of ATP sulfurylase and APS kinase from Thiobacillus denitrificans. Arch. Biochem. Biophys. 489, 110–117 (2009).
67	Zolotarev, A. S. et al. Increased sulfate uptake by E. coli overexpressing the SLC26-related SulP protein Rv1739c from Mycobacterium tuberculosis. Comp. Biochem. Physiol. Part A Mol. Integr. Physiol. 149, 255–266 (2008).
68	Boetius, A. et al. A marine microbial consortium apparently mediating AOM. Nature 407, 623–626 (2000).
69	Nauhaus, K., Albrecht, M., Elvert, M., Boetius, A. & Widdel, F. In vitro cell growth of marine archaeal‐bacterial consortia during anaerobic oxidation of methane with sulfate. Environ. Microbiol. 9, 187–196 (2007).
70	Chen, C., Smye, S. W., Robinson, M. P. & Evans, J. A. Membrane electroporation theories: a review. Medical and Biological Engineering and Computing 44, 5-14, doi:10.1007/s11517-005-0020-2 (2006).
71	White, S. H. A study of lipid bilayer membrane stability using precise measurements of specific capacitance. Biophysical Journal 10, 1127-1148, doi:10.1016/S0006-3495(70)86360-3 (1970).
72	Scott, M., Gunderson, C. W., Mateescu, E. M., Zhang, Z. & Hwa, T. Interdependence of cell growth and gene expression: Origins and consequences. Science 330, 1099-1102, doi:10.1126/science.1192588 (2010).
